# Supplementary material for: A Case Report of Secondary Syphilis Co-Infected with Measles: A Diagnostic Dilemma with Fever and Rash
Source: Trop Med Infect Dis. 2022 May 9;7(5):70. doi: 10.3390/tropicalmed7050070 (PMC9144679; doi:10.3390/tropicalmed7050070)
Supplement: Supplementary file 1 [file tropicalmed-07-00070-s001.zip]

Archive with 1 entries (1 files):
- tropicalmed-1691427-supplementary.pdf
